# Supplementary material for: Composition and maternal origin of the neonatal oral cavity microbiota
Source: J Oral Microbiol. 2019 Sep 5;11(1):1663084. doi: 10.1080/20002297.2019.1663084 (PMC6735328; doi:10.1080/20002297.2019.1663084)
Supplement: Supplemental Material [file ZJOM_A_1663084_SM1222.zip]

Archive with 2 entries (2 files):
- supplementary material/SupplementaryFileTuominen (1).docx
- supplementary material/SupplementaryMaterialTuominen (1).docx
